# Supplementary material for: Arbuscular Mycorrhizal Fungi Improve the Performance of Tempranillo and Cabernet Sauvignon Facing Water Deficit under Current and Future Climatic Conditions
Source: Plants (Basel). 2024 Apr 22;13(8):1155. doi: 10.3390/plants13081155 (PMC11054116; doi:10.3390/plants13081155)
Supplement: Supplementary file 1 [file plants-13-01155-s001.zip]

Archive with 1 entries (1 files):
- plants-2947383-supplementary.pdf
